# Supplementary material for: Isolation and Characterization of Novel Bacteria Capable of Degrading 1,4-Dioxane in the Presence of Diverse Co-Occurring Compounds
Source: Microorganisms. 2021 Apr 21;9(5):887. doi: 10.3390/microorganisms9050887 (PMC8143092; doi:10.3390/microorganisms9050887)
Supplement: Supplementary file 1 [file microorganisms-09-00887-s001.zip]

Archive with 1 entries (1 files):
- microorganisms-1192970-supplementary.pdf
